# Supplementary material for: Characteristics of interventions aimed at reducing inequalities along the cancer continuum: A scoping review
Source: Int J Cancer. 2025 May 26;157(6):1043–54. doi: 10.1002/ijc.35478 (PMC12280855; doi:10.1002/ijc.35478)
Supplement: Supplementary file 2 — TABLE S1: Overview of the 56 studies. TABLE S2: General description of the 57 interventions studied by cancer phase and intervention type. [file IJC-157-1043-s002.xlsx]

## Sheet: Appendix Table 1
Appendix Table 1. Overview of the 56 studies
author, year	Year of publication	Journal	Aim	Design	Design (2)	Cancer	Inequality	Cancer phase	Delivery of intervention	Description of the intervention	Comparator group	Primary outcome	Benefit (Primary outcome)	Conclusion	Limitations
Leone, 2013	2013	Preventing chronic disease	Improve colorectal cancer screening among Medicaid patients in North Carolina	RCT	Cluster	Colorectal	SES	Screening	Individual	Mailed screening reminders Telephone-based patient navigation	No active comparator	CRC screening rates at 6 months and 1-year	N	Our mailed DVD decision aid and telephone-based patient navigator intervention did not significantly increase CRC screening among Medicaid patients compared with matched controls	No randomisation; review of claims data only for patients of control practices (no chart data)
Ramirez, 2014	2014	Cancer	Culturally-tailored patient-navigation intervention model for Latinas with breast cancer	Quasi-experimental	Cluster	Breast	Ethnicity	Treatment	Individual	Peer navigation: direct action and effective communication incl. weekly contacts or contacts by patients at need times	No active comparator	Timely treatment initition	Y	We report successful application of PN to increase the percentage of Latinas initiating breast cancer treatment within 30 and 60 days of diagnosis. Additionally, we show how this was achieved through navigator provision services such as accompaniment to appointments, transportation arrangements, patient telephone support, patient-family telephone support, Spanish-English language translation, and…	Small sample size; patient characteristics obtained from patients; controls may have received some form of navigation;
Engelstad, 2005	2005	Preventive Medicine	Improving the rate of follow-up of abnormal Pap smears among women at Alameda County Medical Center, Oakland, CA	RCT	Stratified	Cervix	SES	Screening	Individual	Outreach intervention: Trained community health advisor to locate and facilitate follow-up for women with abnormal Pap test reading the methods section of the article, it looks like patient navigation too.	Usual care	Timely follow-up to care Proportion to receive initial follow-up	Y	For high-risk women screened in a public hospital, a tailored counseling intervention delivered by trained community health outreach workers can effectively increase both the rate and timeliness of follow-up.	Individual barriers (e.g., language) System barriers (e.g., Logistic challenges, long waiting times, shortage of specialists
Honeycutt, 2013	2013	Cancer	Address individual and systemic barriers to colorectal cancer screening for patients at rural, federally qualified community health centers.	Quasi-experimental	Parallel cluster	Colorectal	SES	Screening	both	Trained professional health navigators Colonoscopies at a reduced cost	No active comparator	Rates of colonoscopy referral, examination and screening guideline compliance	Y	Intervention patients were significantly more likely than comparison patients to undergo a colonoscopy examination and to be guideline-compliant at the end ofthe study. Intervention patients were significantly more likely than comparison patients to receive a colonoscopy referral; however, this difference was not significant when analyses were limited to the subset ofpatients with EMRs.	Differential implementation/Differential recording
Preston, 2018	2018	American journal of surgery	Increase colorectal cancer screening through fecal occult blood test (FOBT) in rural underserved communities	RCT	3 arms	Colorectal	rurality, SES	Screening	both	Community-based education	Active control (Arm 3, had an alternate-treatment control condition (cardiovascular disease risk reduction))	Rates of returning screening kit within 60 days and follow-up survey	Y	Community-based participation partnered with academic health professionals enhanced CRC screening among rural and poor-resourced participants.	NA
Wu, 2015	2015	Cancer nursing	Address characteristics such as ethnicity, attitudes, misconceptions and barriers toward breast cancer screening	RCT	Single blind	Breast	Ethnicity	Screening	Individual	Interactive, individually-tailored telephone counseling intervention	Usual care	Screening behaviour and efficiancy of the intervention	N	We report the efficacy of an individually-tailored intervention designed to promote mammography screening among Chinese American women in the U.S.The individually-tailored intervention may be more effective in certain demographic groups; for example, elderly group age 65 and older and recent women who have come to the U.S. for fewer than 10 years. The study intervention was well accepted by study…	Self-report screening (non-differential bias) Non-randomization Response bias
Dietrich, 2013	2013	Annals of family medicine	Increase colorectal cancer screening among publicly insured urban women, potentially reducing disparities.	RCT	Parallel-arm individually randomised	Colorectal	SES	Screening	Individual	Mailed information and recommendation nof cancer screening tests+ list of overdue screening Prevention care managers to follow up on letter by up to 12 telephone call attempts (confirm screening history, address barriers, and collect demographic information)	Usual care	Screening test during the intervention	Y	This study shows that MMCOs, key players in the delivery of health care to publicly insured and underserved populations, can successfully implement interventions to increase CRC screening, reducing health care disparities among a difficult to reach population.	Sampe size/Misclassification
Beauchamp, 2020	2020	PloS one	Increase rates of booking for mammography screening within 14 days of first contact among Arabic and Italian women.	RCT	2 parallel arm	Breast	Ethnicity/language	Screening	Individual	Reminder letter + phone call in preferred language for women with overdue scans	Usual care	Screening appointments	Y	In controlled trials, sending letters in preferred language showed no difference to letters in English. However, making a telephone call to women in their preferred language was over 10 times more effective than usual care.	Incomplete data
Tu, 2006	2006	Cancer	Promote colorectal cancer screening among lower-income and less-acculturated Chinese Americans	RCT	Parallel	Colorectal	Ethnicity	Screening	Individual	Screening educational material (video, bilingual pamphlet, FOBT kit)	Usual care	Screening rates within 6 months	Y	Our results confirm the notable effectiveness of a multicomponent, culturally appropriate health education program to promote FOBT screening within an ethnic minority group.	Potential contamintation of screening data
Roh, 2023	2023	JMIR formative research	Motivate American Indian women to undergo breast cancer screening	RCT	Parallel	Breast	Ethnicity	Screening	Individual	Text messaging (2-3/day for a week) aiming to increase knowledge and motivation around mammography	Usual care	Screening within 6 months	Y	This study also contributes to the growing body of evidence that American Indian women are high users of mobile technologies and suggests they are likely to be receptive to mHealth interventions.	Self-report survey
Lazcano-Ponce, 2011	2011	Lancet (London, England)	Establish sensitivity and positive predictive value for HPV screening of vaginal samples self-collected at home as compared with clinic-based cervical cytology.	RCT	Equivalence	Cervix	SES	Screening	Individual	HPV DNA testing of a vaginal sample selfcollected at home (the HPV group)	Usual care	Relative detection and sensitivity rates and positive predictive value and invesive cervical cancer	Y	In our study in underserved Mexican women, HPV testing was more sensitive for detecting invasive cervical cancer than was cytology, with a relative sensitivity of 4·2 (95% CI 1·9–9·2).	Large number of false positive HPV results No blinding
Payan, 2020	2020	Health education & behavior : the official publication of the Society for Public Health Education	Increase breast cancer risk knowledge, perceived breast cancer susceptibility, and breast cancer information.	RCT	Parallel-arm individually randomised	Breast	Ethnicity	Pre-diagnosis (awareness)	Individual	Formative development of an awareness brochure (in native language, i.e. Spanish) Tested benefits of the brochure on Latina women aged 35+ recruited in outpatient clinic waiting room	No comparator	BC risk knoweldge	N	Overall, participants in all groups (including the control) appear to have mostly benefitted from the information provided regardless of delivery mechanism. However, the CHW-delivered intervention was more effective in improving BC information self-efficacy among Latinas compared to print material alone.	Selection bias in recruitment
Thompson, 2010	2010	Patient Education and Counseling	Increase perceived benefits and decrease perceived barriers and intent to screen.	RCT	2-arm randomized controlled trial	Colorectal	Ethnicity	Screening	Individual	Publications distributed in selected districts on (P 1) beliefs about colorectal cancer and screening; (P 2) fruit and vegetable intake to reduce the risk of colorectal cancer; and, (P 3) CRC screening recommendations	Active control	Affective response to the publications	N	This intervention failed to demonstrate that differences in positive and negative affect related to screening, engagement with the publication, relevance of content, and counter-arguing resulted in changes in intent to obtain CRC screening or screening status.	Selection bias in recruitment (mitigated)
Calderon-Mora, 2020	2020	American journal of health promotion : AJHP	Improve cervical cancer screening uptake along the US–Mexico border.	RCT	Cluster	Cervix	Ethnicity, SES	Screening	both	Outreach Educational sessions Navigation services No-cost cervical cancer screening	Active control	self-reported cervical cancer screening at 4 months	N	In conclusion, culturally appropriate group education targeted to Hispanic women is as effective as individual education as part of a comprehensive cervical cancer screening program.	Did not account for clustering effects Inability to isolate the effect of the intervention on screening outcomes
Katz, 2007	2007	Journal of Women's Health	Increase mammography use among underserved women	RCT	Unclear	Breast	Ethnicity	Screening	Individual	Tailored health education program Baseline survey Three home visits with educational material Follow-up phone calls Tailored mailings	Active control	Risk-appropriate Pap screening rates	N	The results of this study suggest that it might be beneficial to address multiple cancer screening tests in behavioral interventions.	Self-report test
Slater, 2005	2005	Cancer Epidemiology Biomarkers and Prevention	Increase mammography utilisation among low-income under-insured women aged 40-64 years.	RCT	Stratified	Breast	SES	Screening	Individual	Mail invitation to a mamogram + $10 monetary incentive	Active control	completion of a mammogram through Sage within 13 months after the intervention’s onset	Y	Overall, this study showed that direct mail (when used in conjunction with our toll-free telephone appointment scheduling system) significantly increased mammography through Sage in the 13 months after onset of the intervention among all women in the sample as well as among the subset of women who had not been screened previously through Sage.	Greater diversity may affect the intervention Lack of generalisability (e.g., Intervention can be challenged to areas with low literacy)
Brewer, 2021	2021	The Lancet regional health. Western Pacific	Improved screening participation	RCT	3 arms	Cervix	Ethnicity	Screening	Community	Self sampling kit for HPV testing sent	Usual care	proportion of women who provided a self-sample compared with the proportion who attended for cytology	Y	The results of our study show that offering the opportunity to self-sample to underserved women who are also Maori, Pacific, and Asian, in Aotearoa New Zealand is likely to increase participation in cervical-cancer screening, particularly when mailed-out and completed at home.	Inability to ascertain correct phone numbers and addressed
Chan, 2011	2011	Patient Education and Counseling	Encourage informed decision making (IDM) about prostate cancer screening with prostate specific antigen (PSA) in Hispanic men	RCT	Cluster	Prostate	Ethnicity	screening	community	Group discussions using short booklets, slides, video clips	Active control	Knowledge	Y	Underserved Hispanic men lack knowledge about prostate cancer screening and can become more informed about the facts about screening through a community based intervention program delivered in small group settings.	Difficulty in promoting "informed decision making" Insufficient support to understand "informed decision making" Short-term assessment of the programme Participants lacked immediate screening decsions, reducing programmes relevance
O'Brien, 2010	2010	Journal of General Internal Medicine	Improve cervical cancer screening uptake in a local Hispanic community	RCT	Cross-over (delayed start of intervention in control group)	Cervix	Ethnicity	Screening	community	Two 3-hour workshops— including between 4 and 10 women in each group—which were led by a pair of promotoras	Usual care	receipt of Pap smear screening	Y	Effectiveness of this promotora-led intervention on increasing participants’ self-efficacy and knowledge about cervical cancer, in addition to significantly improving Pap smear screening rates at 6 months	Generalizability Large drop-out
Bowen, 2006	2006	Health Care for Women International	Breast cancer risk councelling intervention for sexual minority women.	RCT	delayed start of intervention in control group	Breast	Sexual minority	Screening	Community	Four weekly 2-h session to provide information dissemination, group discussion, and skills training on risk assessment and education, breast cancer screening, stress management, and social support.	Usual care	Increased breast cancer screening.	Y	The data presented here indicate that this type of counseling, delivered in a SMW-supportive setting, can help SMW understand their personal cancer risk more accurately, help them deal with their risk with less worry and concern, and can improve their screening behaviors. Increasing focus on prevention activities and on caring for healthy, nondiseased individuals means reducing the psychological …	Self-selected sample of volunteers
Lee-Lin, 2015	2015	American journal of health promotion : AJHP	Increase mammogram completion in Chinese-American immigrant women.	RCT	NA	Breast	Ethnicity	Screening	Community	Group teaching with targeted, theory-based messages followed by individual counseling sessions	No active comparator	Mammography completion	Y	The culturally targeted educational program significantly increased mammogram use among Chinese immigrant women.	self-reporting of mammogram completion; convenience sample - no generalisability; confounding (marital status, income, age)
Brenner, 2016	2016	American Journal of Preventive Medicine	Test the effect of a CRC screening decision aid on screening-related communication and decision making in primary care visits.	RCT	NA	Colorectal	Ethnicity	Screening	Individual	CRC screening decision aid Provider encounter (Patient navigation)	Active control	CRC screening–related knowledge, discussion, test preference, intent to be screened, and test ordering	Y	A CRC screening decision aid improved knowledge, communication, and decision-making outcomes. Taken together, the findings suggest that the decision aid improved informed decision making about CRC screening. the findings also suggest that this intervention improves patient–provider communication about CRC screening.	no blinding to study arm; screening communication and test-ordering are patient-reported and could be inaccurate; contamination between patients in the same clinics
Nguyen, 2015	2015	American journal of public health	Increase colorectal cancer screening rates among Vietnamese Americans.	RCT	Cluster	Colorectal	Ethnicity	Screening	Community	Educational sessions about CRC screening Follow-up telephone calls/in-person visits to remin them about CRC screening Referral to low-cost or no-cost CRC screening options Assist with appointment making Accompany participants to appointments	Active control	participant report of ever having had a CRC screening test	Y	Effective in increasing self-reported CRC screening rates in Vietnamese American men and women.	Generalisability Contamination between study groups Potential selection bias Social desirability bias
Miller, 2013	2013	Patient Education and Counseling	Increase follow-up adherence after an abnormal Pap smear result among low-income, minority women, and reduce cervical cancer disparity.	RCT	Prospective RCT	Cervix	Ethnicity, SES	screening	individual	Baseline assessment Tailored telephone intervention: telephone-delivered barriers counseling Tailored print intervention: barriers counseling protocol in a print brochure	No active comparator	adherence to initial colposcopy and medical follow-up	Y	Tailored telephone barriers counseling improves adherence to initial colposcopy, as well as to longer-term medical follow-up, among low-income, inner-city women.	Reliance on self-reported data due to missing records, which may introduce recall bias. Difficulty in recruiting and retaining participants from a low-income, minority population. Exclusion of participants due to an ineffective written consent process, despite verbal willingness to participate. System barriers in recruitment and coordination between clinics undermined recruitment efforts. Tailore…
Kreuter, 2010	2010	Patient Education and Counseling	To compare effects of narrative and informational videos on use of mammography, cancer-related beliefs, recall of core content and a range of reactions to the videos.	RCT	Prospective RCT	Breast	Ethnicity	screening	individual	Video education delivered from a mobile health communication research facility: Living proofs: video showing personal stories from African American breast cancer survivors Facts for life: video in didactic expository form from an African American woman narrator	No control	use of mammography, cancer-related beliefs, recall of content from the videos and range of reactions to videos	Y	Narrative forms of communication may increase the effectiveness of interventions to reduce cancer health disparities.	Generalisability (unknown beyond study parameters) Conflation (communication style and source) Duration (short 6-month follow-up) Self-reporting (behavioral outcome)
Venishetty, 2023	2023	Cancer Treatment and Research Communications	Increase colorectal cancer screeing completion in two federally qualified health centers in a US-Mexico border county.	RCT	Prospective, pragmatic two-arm study	Colorectal	SES, ethnicity	screening	individual	Introductory call Mailed FIT Reminder call	No active comparator	The primary outcome of this study was return of the FIT test	Y	Minor enhancements such as calling before mailing FIT kits may improve FIT return rates in the US-Mexico border area among older individuals who may be uninsured.	Obstacles in patients not returning FIT kits due to various barriers. No formal randomization. No accurate, updated patient information due to lack of formal agreements with FHQCs and incomplete provider records. Employed patients often unavailable to receive navigator phone calls. Variability in the type of FIT kits used across clinics. Limited generalizability due to the unique population near …
Larkey, 2015	2015	American journal of health promotion : AJHP	Increase adherence to colorectal cancer screening.	RCT	2-group parallel RCT	Colorectal	Ethnicity, SES	screening	individual	Personal life stories: video/drama on receipt of CRC screening Risk communication intervention: estimation of level of personal cancer risk (age, family members with cancer,fruit and vegetable consumption,physical activity, sun exposure and skin examinations, screening)	No control (?)	The primary outcome is adherence to a referral for CRCS, defined as a completed screening that was referred (FIT/FOBT, colonoscopy,flexible sigmoidoscopy, or double-contrast barium enema).	N	A storytelling and a personalized risk-tool intervention achieved similar levels of screening among unscreened/underscreened, low-income patients. Factors usually associated with lower rates of screening (e.g., no insurance, being Hispanic) were related to more adherence. Both interventions’ engagement factor facilitated positive attitudes about CRC screening associated with behavior change.	NA
MacDonald, 2021	2021	The Australian & New Zealand journal of obstetrics & gynaecology	Increase cervical cancer screening for under-screened/never-screened Maori women.	RCT	Cluster	Cervix	Ethnicity, rurality	screening	individual	HPV self test (or clinical-taken HPV test, or Pap-smear)	No active comparator	rate of cervical screening	Y	These results show that HPV self-testing has the potential to halve the number of under-screend Maori women. These findings may be generalisable to other under-screened/never-screened indigenous populatinos in Canada, NZ, Australia and the USA. These results should be urgently considered for the future NZ NCSP.	Confounding No blinding Lack of generalisability
Byrd, 2013	2013	Cancer	Increase Papanicolaou (Pap) test screening among 3 populations of women of Mexican origin.	RCT	Parallel RCT	Cervix	Ethnicity, rurality	screening	individual	Education program for cervical cancer screening: video, flip-chart discussion, games, redaction of a 'promise' Training manual for facilitators	No active comparator	The primary endpoint was cervical cancer screening measured by self-report on the follow-up survey and validated through medical records review.	Y	AMIGAS was effective in increasing Pap tests creening among women of Mexican descent when used in a 1-to-1 setting.	Setting (program not evaluated in group setting) Self-report (reliance on self-reported data) Duration (insufficient funding for long-term follow-up)
Thompson, 2017	2017	Cancer	Examining the effects and cost-effectiveness of a culturally relevant, tailored promotora-led arm, a culturally tailored video intervention arm, and a usual-care arm targeting the use of Pap screening.	RCT	Parallel 3-arm RCT	Cervix	Ethnicity, rurality	screening	individual	Low intensity intervention: Spanish language video (info on screening, encouragement to undergo screening, info on low-cost clinics) High intensity intervention: Educational session at home (video, commitment to make appointment, local resource sheet - financial aid, transport, childcare)	No active comparator	Completion of a Pap test within the 7 months after randomization.	Y	In conclusion, our findings emphasize the importance of one-on-one education interventions in motivating women to seek cervical cancer screening; video-based educational materials alone were no more successful at motivating women to seek screening than the usual care.	Some women may have undergone a Pap test outside YVFWC not captured by medical record review Limited generalizability
Calderon-Mora, 2023	2023	Health education & behavior : the official publication of the Society for Public Health Education	Increase cervical cancer screening rates among Latinas along the U.S.–Mexico border.	RCT		Cervix	Ethnicity, SES	screening	individual	Video education + flipchart presentation	No control	Cervical cancer screening completion.	N	A health promotion program delivered via self-administered video or PowerPoint slides showed no difference in increasing cervical cancer screening rates.	Sustainability (regarding no-cost cervical cancer screening) Comparability (focus on comparison with previous grant cycle) Continuity (providing information on national- and state-level programs) Confounding (variables related to time and interaction with the health worker)
Fang, 2019	2019	Journal of community health	Improve knowledge and attitudes toward cervical cancer screening in an underserved population.	RCT	Cluster	Cervix	Ethnicity	screening	groups	Small group 2-h education session by bilingual health educators	Active comparator	Increases in knowledge, as well as enhanced health beliefs and self-efficacy toward obtaining cervical cancer screening.	Y	A community-based educational program can help increase knowledge about cervical cancer and screening, promote positive changes in women’s beliefs about the benefits of cervical cancer screening, and reduce perceived barriers to screening.	Generalisability (limited to those in community organisations) Missing cpnfounding variable (omission of interpersonal factors and other variables) Translation (knowledge and belief changes may not lead to screening uptake)
Jandorf, 2008	2008	Progress in community health partnerships : research, education, and action	Increase breast and cervical cancer screening among Latinas, and examine how screening rates relate to changes in cancer knowledge, differences in ethnic origins, and geographic location.	RCT	Cluster	Breast, Cervix	Ethnicity	screening	community	Breast and cervical cancer education by lay trained educators (cancer survivors)	Active control	Receipt of breast and cervical cancer screening .	Y	Esperanza y Vida has the potential to reduce health disparities in breast and cervical cancer morbidity and mortality rates through increasing cancer screening and thereby increasing early detection.	Response (low response rate at 2-month assessment) Incentives (limited budget) Short follow-up (timeline for follow-up) Fear (concerns about providing phone numbers) Accessibility (difficulty reaching women by phone) Experience (less health services experience among some women) Demographics (young age) small sample sizes
Puschel 2010	2010	Cancer Epidemiology Biomarkers and Prevention	Increase uptake of mammography screening	RCT	NA	Breast	SES	Screening	Individual	Low intensity intervention: (i) primary care provider giving advice; (ii) letter from primary care incl information booklet and mammogram order High intensity intervention: (i) and (ii) as above, (iii) telephone for women who did not make appointment within 6 weeks of mail, (iv) home visit from lay health educator if no telephone or no appointment made in next 4 weeks.	No active comparator	Compliance with mammogram screening.	Y	A primary care intervention based on mail or brief personal contact could significantly improve mammogram screening rates.	Lack of generalizability No blinding
Lee, 2017	2017	JMIR mHealth and uHealth	Reduce breast cancer disparities by enhancing adherence to screening guidelines.	RCT		Breast	Ethnicity	Screening	Individual	Mobile phone app available to individuals during intervention	No active comparator	Mammogram receipt	Y	A mobile phone app–based intervention combined with health navigator service was a feasible, acceptable, and effective intervention mechanism to promote breast cancer screening in Korean American immigrant women. A flexible, easily tailored approach that relies on recent technological advancements can reach underserved and hard-to-recruit populations that bear disproportionate cancer burdens.	Reliability (low reliability of construct measures) Confounding (potential confounding factors affecting outcomes) Design (study design limits isolating the app's effect)
Alfonzo, 2016	2016	PloS one	Increase attendance in cervical cancer screening in low-resource areas in a setting where several interventions to stimulate attendance had already been implemented.	RCT	Single-blinded (mid-wives performing the screening were blinded)	Cervix	Rurality, SES	Screening	Individual	Free test	Active comparator	Difference in Pap smear attendance (within 90 days of invitation)	N	Abolishment of a modest screening fee in socially disadvantaged urban districts with low coverage, after previous multiple systematic interventions, does not increase attendance in the short term.	Lack of generalisability
Lund, 2021	2021	British journal of cancer	CGA-based interventions in vulnerable older patients with colorectal cancer to enhance the number of patients completing scheduled chemotherapy.	RCT		Colorectal	Age (fraility)	treatment	individual	Individual comprehensive geriatric assessment (CGA) at start of chemotherapy Personal nutritional plan Exercise programme Follow-up calls at 1 and 3 month after chemotherapy discontinuation	No active comparator	Chemotherapy completion without dose reductions or delays	Y	Geriatric interventions compared with standard care increased the number of older, vulnerable patients with CRC completing adjuvant chemotherapy, and may improve the burden of illness and mobility.	Inclusion of patients not needing intervention Exclusion of frail patients from the study Lack of pre-defined QoL domains of interest System barriers (e.g.,Non-multidisciplinary assessments) Sample size, misclassifcation
Holt, 2013	2013	Health Education and Behavior	Increase screening among African Americans through a community health advisor-led educational series in 16 churches	RCT	Cluster	Colon	Ethnicity	Screening	Community	Two educational sessions a month appart led by community health advisors. Settings differed (i) spiritually based intervention (scripture and spiritual themes) vs. (ii) non-spiritual intervention	Active control	CRC screening-related variables including awareness (heard of the screening method), whether the participant had ever had the screening, and whether they had had the screening within the recommended time frame	N	The spiritually-based intervention was not superior to the non-spiritual comparison on CRC screening or pre-post changes in Health Belief Model outcomes. In fact, report of receiving an FOBT within the intervention period was greater in the non-spiritual group than in the spiritually-based group. This was a surprising finding and in fact opposite of the hypothesized direction.	NA
Ma, 2015	2015	Journal of health care for the poor and underserved	Increase Pap testing rates to reduce cervical cancer disparity in Vietnamese women.	RCT	Cluster	Cervix	Ethnicity	Screening	Community	Small group education session by community health educators specifically tailored for vietnamese ethnicity	Active control	Proportion of baseline Pap-test noncompliant women who had a Pap test during the 12 months after the end of intervention (self-reported and review of medical records)	Y	The study results indicate a large intervention effect significantly increasing Pap test screening in Vietnamese women in the intervention group in comparison with the control group, who were non-adherent to cervical cancer screening guidelines. The self-reported Pap test screening rate is in high agreement with that of validated medical records. The intervention effect achieved high statistical …	Demographics (foreign-born immigrants with limited education and income) Generational (effects may differ for second-generation Vietnamese women) Generalisability (results may not apply to broader populations) Adaptation (need for modifications in different settings) Analysis (variation in results based on the unit of analysis)
Cardarelli, 2011	2011	Progress in community health partnerships : research, education, and action	Promote increased knowledge on the importance of early detection to reduce breast cancer mortality and to increase uptake of breast cancer screening practices.	Non-randomized controlled trial	NA	Breast	Geography	Screening	both	8 breast health education classes on primary and secondary prevention of breat cancer, delivered by a variety of individuals (academics, physicians, nurses, health educators, lay persons) + mobile mammography unit available in the area	Active control	Increase (a) knowledge regarding the chief contributing factors for breast cancer, (b) awareness of the importance of screening for early detection, and (c) the proportion of women who have engaged in appropriate breast cancer screening practices.	Y	The program was successful in improving uptake of screening mammography and breast self-examination as well as increases in knowledge. The program did not significantly impact breast cancer fear and fatalism perceptions nor did it significantly enhance participants' sense of control, but these factors also did not predict receipt of the screening measures. Based on these findings, we postulate th…	Small sample size Short follow-up time Non random assignment
Moriarty, 2021	2021	British journal of cancer	Increase cancer awareness in socioeconomically deprived communities.	RCT	Unblinded	All	SES	Pre-diagnosis (awareness)	Individual	Interactive touchscreen questions on awareness of cancer symptoms, cancer screening and risk factors Personalised results, support and advice delivered by trained lay advisor Highlight seven behaviour change techniques tailored to individual's results	Usual care	Total cancer symptom recognition score measured two weeks after randomisation, using an adapted version ofthe Awareness and Beliefs about Cancer measure (ABC)	N	Differences in total symptom recognition were not observed at short-term follow-up, but there was evidence of longer-term knowledge retention and shorter intended presentation among participants who received the intervention. While baseline levels of symptom awareness were high, recognition of “lesser known” symptoms such as persistent fatigue and unexplained weight loss improved, and there was n…	Self-report measures Barriers to symptom presentation
Hsu, 2013	2013	Digestive Diseases and Sciences	Determine the effectiveness of electronic health record (EHR) prompts to increase ordering of HBV tests among primary care providers (PCPs) within an academic healthsystem.	RCT	Cluster	Liver	Ethnicity	Screening	both	Education of health care providers to the necessity to propose HBV testing in at-risk Asian populations, linked with EHR of their Asian patients, 24h prior to their appointment	Usual care	(1) rates of HBsAg ordering by providers and (2)HBsAg test completion by patients.	Y	In our novel approach to promote HBV testing in Asian Americans, we achieved more than a 2-fold increase in HBsAg testing from 18.5% to 50.0% in Vietnamese patients and from 17.3% to 36.7% in Chinese patients when compared to the baseline testing rates.	Surrogate identification (issues with ethnic identifiers) Uncertainity timing (uncertainty in optimal test completion period)
Lee, 2013	2013	PLoS ONE	Reduce the time between a breast cancer screening abnormality and definitive diagnosis among medically underserved populations of Tampa Bay, Florida.	RCT	Cluster	Breast	Ethnicity, migrant	Pre-diagnosis (awareness)	Individual	Five paid lay patient navigators provided PN services in the Moffitt PNRP	Usual care	Length of time between the abnormal symptom or screening date and date of definitive diagnosis	Y	We found that PN exerted its significant and positive effect after a certain time point. Among participants who resolved beyond three months, those who received PN were more likely to achieve diagnostic resolution in less time than participants who received usual care. The benefit of PN, therefore, seems to begin occurring around three months, and by about 5 months, PN was superior to usual care …	Limited sample size to study other outcomes that were not defined at the intervention
Braun, 2005	2005	Preventive Medicine	Improve colorectal cancer screening among Native Hawaiians, a group with low CRC screeningrates	RCT	Cluster	Colon	Ethnicity	Screening	Community	Educational session led by a native Hawaian CRC survivor + free FOBT kit distribution + 'hands on' instructions on how to use the kits + challenge to talk about FOBT test to a family member + 4-16 weeks follow-up calls to those who did not send their FOBT test back	Active control	Screening rates	N	For Native Hawaiian individuals belonging to a network or civic clubs, an intervention based on SLT delivered by a Native Hawaiian physician and CRC survivor was less effective at further increasing compliance than was a culturally targeted educational session delivered by a non-Hawaiian nurse. That CRC screening compliance was high prior to our intervention suggests that we targeted a very healt…	Compliance (high screening rates among participants) Control (absence of a control group) low follow-up response (difficulties with follow-up questionnaire completion)
Chambers, 2016	2016	Journal of medical screening	Increase breast cancer screening uptake among lower socio-demographic women in Scotland, via eliciting and addressing barriers to screening attendance.	Pilot RCT	4-arm prospective	Breast	SES	Screening	Individual	(1) Reminder letter, (2) letter + phone call, (3) telephone reminder + support or (4) telephone reminder + support + anticipated regret	Usual care	Whether or not a woman made another appointment for breast screening, and whether or not they had attended screening, collected at three months follow-up (to October 2014) of the reminder letter or telephone call.	Y	Overall, being in one of the three telephone intervention groups more than doubled the odds of both making an appointment and attending it, compared with the control.	Underpowered secondary analysis
Krok-Schoen, 2015	2015	BioMed Research International	Test the effectiveness of a colorectal cancer (CRC) screening intervention among adults living in Ohio Appalachia.	RCT	Cluster	Colon	Geography	Screening	Community	Billboard, posters, articles for local newspapers incl CRC survivors placed in high volume areas (waves 2 and 4) Intervention clinics: CRC educational posters and brochures in Wave 3 through the end of Wave 4	Active comparator	The primary outcome was whether the participants were within the current U.S. Preventive ServicesTask Force (USPSTF) CRC screening guidelines for adultsages 50–75 as determined by MRR.	N	No real difference in participant reported physician action regarding CRC and CRC Screening in control and intervention counties. There was no effect of reporting having seen either an ACS poster on being within CRC screening guidelines.	Lack of CRC screening rates in clinics Absence of physician surveys Cross-sectional (limitations of data type) Bias (potential influence of previous intervention material) Generalisability (limited due to participant demographics)
Greiner, 2014	2014	American journal of preventive medicine	Improve colorectal cancer screening among unscreened ethnic minority adults in urban safety-net clinics.	RCT	NA	Colon	SES	Screening	Individual	Interactive, multi-media touchscreen computers that used either English or Spanish text with narration through headphones, as well as pictures and video targeted to the race/ethnicity of the participant Cost of tests covered	Active control	Completion of FIT (Fecal Immuno-chemical test) or screening colonoscopy.	Y	Those receiving the implementation intentions_x0002_based intervention had higher odds (AOR¼1.83, 95% CI¼1.23, 2.73) of completing CRC screening than the Comparison group.	Bias (inability to blind study personnel) Refusal (high participation refusal rate) Communication (missed opportunity to encourage provider discussions) Support (lack of consistent Spanish-speaking scheduling) Generalisability (limited coverage of screening costs)
Ma, 2019	2019	Cancer health disparities	Improve CRC screening among Korean Americans	RCT	Cluster	Colon	Ethnicity	Screening	Community	Interactive group education, navigation services and engagement of health care providers for referrals, and linkage to care Bilingual health educators FIT home kits offered with instructions in Korean More flexible hours of clinic operation with bilingual medical staff on site Patient navigation assistance based on participants needs (scheduling of appointments,	Active control	CRC screening status (completion of either FIT kit, sigmoidoscopy, or colonoscopy) at the 12-month follow-up	Y	CRC screening rates were assessed at a 12-month follow-up. Participants in the intervention group were significantly more likely to receive CRC screening (69.3%) as compared with those in the control group (16%).	Short follow-up Confounding
Nuno, 2011	2011	Cancer Causes and Control	Promote breast and cervical cancer screening among post-reproductive age, medically underserved Hispanic women residing along the U.S.–Mexico border.	RCT	NA	Breast and cervix	Ethnicity	Screening	Individual	Health promotion program to reduce risk of breast, cervical and diet related cancers in Latino/Hispanic women: 2-h group session focusing on prevention, reviewing role of diet	Usual care	Self-reported utilisation of breast and cervical cancer screening within 1 year and within 2 years at follow-up.	NA	Women in the intervention group were 2.0 times more likely to report having had a mammogram within the last year when compared with the usual care group (95% CI = 1.3-3.1). Likewise, women in the intervention group were 1.5 times more likely to report having a Pap smear within the last year when compared with the usual care group, although this was not statistically significant (95% CI = 0.9-2.6).	Self-reports Contamination
Kathuria, 2022	2022	Cancer causes & control : CCC	Increase lung cancer screening among patients with barriers to proactively seeking outpatient preventive care.	RCT	Feasibility	Lung	SES	Screening	Individual	Patient decision aid during a tobacco treatment consultation	Active control	Completion of LCS at 3 months.	N	Less than 5% of individuals desiring screening completed LCS within 3 months, with no difference between study arms.	Small sample size
Kathuria, 2022	2022	Cancer causes & control : CCC	Increase lung cancer screening among patients with barriers to proactively seeking outpatient preventive care.	RCT	Feasibility	Lung		Screening	Individual	Patient decision aid during a tobacco treatment consultation	Active control	Completion of LCS at 3 months.	NA	LCS completion was higher in the intervention arm [Inpatient SDM+CHW-navigation, 50% (5/10); Enhanced Usual Care, 9% (1/11), p<0.05) In Inpatient SDM+CHW-navigation, CHW assisted with scheduling LCS appointments (7 patients), appointment reminders (5 patients) and facilitating transportation (3 patients). Of those desiring LCS, 86% (6/7) secured orders for LCS in Inpatient SDM+CHW-navigation comp…	Small sample size
Wells, 2012	2012	Cancer Epidemiology Biomarkers and Prevention	Reduce time between a cancer abnormality and definitive diagnosis among racially/ethnically diverse and medically underserved populations of Tampa Bay, Florida.	RCT	Cluster	Breast, Colorectal	Ethnicity, SES	Diagnosis	Individual	Patient navigation	Usual care	Time to diagnostic resolution and whether participants got a definitive resolution within follow up.	N	Participants who received PN were no more likely to achieve timely diagnostic resolution when compared with participants who received usual care. Participants with a breast abnormality were more likely to achieve diagnostic resolution than those with an abnormality suspicious for colorectal cancer.	Referral differences which led to selection bias? communication) Consent delays Consent bias
Kuroki, 2021	2021	American journal of obstetrics and gynecology	Evaluate the need for cervical cancer screening among women seeking assistance with basic needs and to assess best approaches to facilitate Papanicolaou test referral.	RCT	Substudy of 3-arm RCT	Cervix	SES, unmet needs	Screening	Individual	Verbal refferal: scripted referral with risk feedback, recommendation for Papanicolaou testing, offer of referral to a free or low-cost service Tailored print reminder: verbal referral + mailed print reminder incl. short personal story with photo that matches recipient age, race and gender, info to access test, questions to ask test provider Navigator and health coach: navigator arm, verbal refer…	Usual care + Active control	Contacting a Papanicolaou test referral 1 month following intervention.	Y	Calling a 2-1-1 helpline identified women with multiple cervical cancer risk factors who often needed cervical cancer screening services. In our sample, 27% of women were inadequately screened on the basis of their self_x0002_reported date of last Papanicolaou testing. Despite multiple interventions, including verbal referral and provision of a tailored print reminder or a navigator, less than a …	Generalisability uncertainity in number of variables previosuly collected Interview aias Self-selected participants Self-reporting Small sample size Prioritisation of test Psychological outcomes Underestimation Confounding
McClellan, 2023	2023	Preventive Medicine	Eliminate disparities in colorectal cancer screening.	RCT	Subgroup analysis of RCT	Colorectal	SES	Screening	Individual	The intervention included a mailed post card and call, followed by a mailed FIT kit with a prepaid return envelope, and up to two reminder phone calls from the study team if the FIT kit was not returned. Interpreter services were available for all phone calls and written materials were available in English, Spanish and Chinese.	Usual care	Increase in screening uptake.	Y	The outreach intervention improved completion of FIT testing overall when compared to usual care (58.7% vs 38.4%, OR 2.32 [2.13, 2.52]).	Small sample size Confounding
Fang, 2017	2017	Cancer	Increase screening rates among Korean American women.	RCT	Matched-pair, cluster	Cervix	Ethnicity	Screening	both	2-h small groups educational session by bilingual health educators + fup reminder letter 6 months after session	Active control	Cervical cancer screening (receipt of a Pap test) in the 12 months after study entry.	Y	The intervention program yielded higher screening rates than the control program, and this effect remained robust in covariate-adjusted sensitivity analysis.	Self-report screening in the intervention group and not in the control group Confounding Lack of generalisability
Singal, 2016	2016	Cancer	Increase screening participation rates.	RCT	Comparative effectiveness 3-arm trial	Colorectal	Ethnicity, SES	Screening	Individual	low literacy level one-page letter with basic information regarding CRC risk and an invitation to undergo CRC screening in Spanish and English Telephone call for repeat invitation to participate in CRC screening within two weeks if no response FIT outreach arm: Home test kit, instructions on how to perform the test, and a return envelope with prepaid postage Colonoscopy outreach arm: Mail + phone…	Usual care	CRC screening completion within 12 months of randomisation	Y	Mailed outreach efforts significantly increased CRC screening participation compared to usual care. For one-time screening participation, FIT outreach was superior to colonoscopy outreach and required fewer follow-up telephone reminder calls to achieve screening completion. Additionally, patients in the colonoscopy outreach arm were more likely to use alternative screening tests through visit-bas…	Generalisability (study conducted in a single health system) Lack of accessibility (potential for outside CRC screening) Lack of differentiation (unable to distinguish screening vs. diagnostic exams) Contact issues for non-respondents (issues with follow-up for non-responders) Continuity (importance of complete screening process)
Doorenbos, 2011	2011	Journal of cancer education : the official journal of the American Association for Cancer Education	Improve participation in cancer screening activities.	RCT	NA	Lung, Colorectal, Breast, Prostate	Ethnicity	Screening	both	Receipt of Native art calendar with screening information and reminders on breast, colorectal, lung, and prostate cancer;	Active control	Increased uptake of screening or smoking cessation	N	The calendar with health messages did not result in increased receipt of any cancer-related outcome compared to the calendar without health messages. None of the exploratory analyses changed our conclusions for any cancer outcomes.	Intention to treat (could not verify calendars were received). Assumed non-receipt of mailed materials or non-use of calendars similar across groups Lack of generalizable to other Native populations

## Sheet: Appendix Table 2
Appendix Table 2. General description of the 57 interventions studied by cancer phase and intervention type
Phase	Diagnostic			Screening										Treatment			All phases
Intervention delivery type	Individual			Community		Individual		Both			All			Individual			Community		Individual		Both			All types
	N	%		N	%	N	%	N	%		N	%		N	%		N	%	N	%	N	%		N	%
N (row %)	4	7.01754		13	22.807	31	54.386	7	12.2807		51	89.4737		2	3.50877		13	22.807	37	64.9123	7	12.2807		57	100
Year of publication
2005-2009	0	0		3	23.0769	4	12.9032	0	0		7	13.7255		0	0		3	23.0769	4	10.8108	0	0		7	12.2807
2010-2014	2	50		3	23.0769	10	32.2581	4	57.1429		17	33.3333		1	50		3	23.0769	13	35.1351	4	57.1429		20	35.0877
2015-2019	0	0		6	46.1538	8	25.8065	2	28.5714		16	31.3725		0	0		6	46.1538	8	21.6216	2	28.5714		16	28.0702
2020-2024	2	50		1	7.69231	9	29.0323	1	14.2857		11	21.5686		1	50		1	7.69231	12	32.4324	1	14.2857		14	24.5614
Continent (place of study)
EU	1	25		0	0	2	6.45161	0	0		2	3.92157		1	50		0	0	4	10.8108	0	0		4	7.01754
South and Central America	0	0		0	0	2	6.45161	0	0		2	3.92157		0	0		0	0	2	5.40541	0	0		2	3.50877
USA	3	75		12	92.3077	25	80.6452	7	100		44	86.2745		1	50		12	92.3077	29	78.3784	7	100		48	84.2105
Oceania	0	0		1	7.69231	2	6.45161	0	0		3	5.88235		0	0		1	7.69231	2	5.40541	0	0		3	5.26316
Cancers of interest
Breast	3	75		3	23.0769	10	32.2581	2	28.5714		15	29.4118		1	50		3	23.0769	14	37.8378	2	28.5714		19	33.3333
Cervix	0	0		5	38.4615	10	32.2581	2	28.5714		17	33.3333		0	0		5	38.4615	10	27.027	2	28.5714		17	29.8246
Colorectal	1	25		5	38.4615	10	32.2581	3	42.8571		18	35.2941		1	50		5	38.4615	12	32.4324	3	42.8571		20	35.0877
Liver	0	0		0	0	0	0	1	14.2857		1	1.96078		0	0		0	0	0	0	1	14.2857		1	1.75439
Lung	0	0		0	0	2	6.45161	1	14.2857		3	5.88235		0	0		0	0	2	5.40541	1	14.2857		3	5.26316
Prostate	0	0		1	7.69231	0	0	1	14.2857		2	3.92157		0	0		1	7.69231	0	0	1	14.2857		2	3.50877
All	1	25		0	0	0	0	0	0		0	0		0	0		0	0	1	2.7027	0	0		1	1.75439
Inequality of interest
Ethnicity	3	75		11	84.6154	18	58.0645	4	57.1429		33	64.7059		1	50		11	84.6154	22	59.4595	4	57.1429		37	64.9123
Economic	2	50		0	0	17	54.8387	3	42.8571		20	39.2157		0	0		0	0	19	51.3514	3	42.8571		22	38.5965
Geographical	0	0		1	7.69231	4	12.9032	2	28.5714		7	13.7255		0	0		1	7.69231	4	10.8108	2	28.5714		7	12.2807
Older age	0	0		0	0	1	3.22581	0	0		1	1.96078		1	50		0	0	2	5.40541	0	0		2	3.50877
Sexual minority	0	0		1	7.69231	0	0	0	0		1	1.96078		0	0		1	7.69231	0	0	0	0		1	1.75439
Comparison group
Active comparator	0	0		9	69.2308	9	29.0323	5	71.4286		23	45.098		0	0		9	69.2308	9	24.3243	5	71.4286		23	40.3509
Usual care	3	75		4	30.7692	19	61.2903	2	28.5714		25	49.0196		2	100		4	30.7692	24	64.8649	2	28.5714		30	52.6316
No control	1	25		0	0	3	9.67742	0	0		3	5.88235		0	0		0	0	4	10.8108	0	0		4	7.01754
Recruitment period (Months, mean, SD)	28	16.3707		27.1667	17.3022	17.5217	12.7239	43.75	39.8696		22.4546	19.6327		45.5	12.0208		27.1667	17.3022	20.6429	14.7377	43.75	39.8696		24.1053	19.4975
Follow-up period (Months, mean, SD)	5	1.73205		12.0167	13.115	6.94444	5.62674	8.28571	6.55017		8.47174	8.41514		9	4.24264		12.0167	13.115	6.89062	5.28805	8.28571	6.55017		8.28824	8.05686
Cluster ndomised trials
Nb of treatment clusters (mean, SD)	6	1.41421		17.2222	12.6172	4.5	2.12132	21	24.0416		15.8461	13.4898		42	0		17.2222	12.6172	12.6	16.5015	21	24.0416		16.25	14.2852
Nb of control clusters (mean, SD)	5	0		15.2222	8.45248	4.5	2.12132	23.5	20.5061		14.8461	10.6524		67	0		15.2222	8.45248	17.2	27.8604	23.5	20.5061		16.875	16.7526
Sample size treatment group (mean, SD)	579	120.208		659.556	689.905	157.5	119.501	188.5	142.129		509.846	612.289		251	0		659.556	689.905	344.8	233.126	188.5	142.129		502.312	553.105
Sample size control group (mean, SD)	624.5	112.43		605.667	685.929	490	446.892	303.5	306.177		541.385	592.529		229	0		605.667	685.929	491.6	281.354	303.5	306.177		532.25	537.637
Randomised trials (no clusters)
Sample size treatment group (mean, SD)	137.5	28.9914		829.25	1475.02	1843.21	4763.71	692.8	1124.16		1585.11	4208.04		77	0		829.25	1475.02	1681.41	4556.11	692.8	1124.16		1477.71	4065.64
Sample size control group (mean, SD)	99.5	24.7487		201.5	210.796	1428.73	3303.98	670.6	1122.24		1180.17	2894.28		76	0		201.5	210.796	1290.41	3149.35	670.6	1122.24		1094.24	2790.37
Contribution of the study pop (Y)	4	100		11	84.6154	18	58.0645	4	57.1429		33	64.7059		0	0		11	84.6154	22	59.4595	4	57.1429		37	64.9123
PPIE (Y)	4	100		10	76.9231	18	58.0645	3	42.8571		31	60.7843		1	50		10	76.9231	23	62.1622	3	42.8571		36	63.1579
Primary outcome benefit
Y	1	25		10	76.9231	21	67.7419	5	71.4286		36	70.5882		2	100		10	76.9231	24	64.8649	5	71.4286		39	68.4211
N	3	75		3	23.0769	8	25.8065	2	28.5714		13	25.4902		0	0		3	23.0769	11	29.7297	2	28.5714		16	28.0702
NA	0	0		0	0	2	6.45161	0	0		2	3.92157		0	0		0	0	2	5.40541	0	0		2	3.50877
Secondary outcome benefit
Y	1	25		6	46.1538	8	25.8065	2	28.5714		16	31.3725		1	50		6	46.1538	10	27.027	2	28.5714		18	31.5789
N	1	25		4	30.7692	7	22.5806	1	14.2857		12	23.5294		0	0		4	30.7692	8	21.6216	1	14.2857		13	22.807
NA	2	50		3	23.0769	16	51.6129	4	57.1429		23	45.098		1	50		3	23.0769	19	51.3514	4	57.1429		26	45.614
